# Supplementary material for: Enzymatic Cascades for Stereoselective and Regioselective Amide Bond Assembly
Source: Angew Chem Int Ed Engl. 2025 Jan 21;64(13):e202422185. doi: 10.1002/anie.202422185 (PMC11933536; doi:10.1002/anie.202422185)
Supplement: Supplementary file 2 — Supporting Information [file ANIE-64-e202422185-s002.xlsx]

## Sheet: Sheet1
Enzyme name	Protein sequence	Synthetic DNA sequence encoding the protein
RpNHase	α-subunit MADHEHHHHHHHDHDHSELSETELRVRALETILTEKGYVDPAALDELIETYETKVGPRNGAQVVAKAWSDPAYRERLLHDATAAIAELGYTGRQGEHIVAVENTPATHNMVVCTLCSCYPWPVLGLPPVWYKSAPYRSRVVKEPRAVLAEFGVTLPQDTAIRVWDSTAEIRYLVLPMRPEGSDDFSEGQLADLVTRDSMIGTGLARTPAEIPA β-subunit MNGAHDMGGMDGFGPIVIEPHEPLFHAAWERRAFALTLAMGRPGGWNIDMSRFARENRAPIDYLSKSYYQLWLAGLEVLMAERGLVTADEIAAGRPLHPRRDVQVLTAADVTPMLARGAPTERDAAAPARFGVGDHVRAKDLHPRTHIRLPRYVRGRIGTIELVH…	ATGGCTGATCACGAACACCACCATCATCATCATCATGACCATGATCACTCAGAGCTCTCAGAGACGGAACTGCGCGTCCGTGCCCTGGAGACGATTCTTACTGAGAAAGGTTACGTGGACCCGGCTGCCCTTGACGAATTAATTGAAACCTATGAAACTAAAGTGGGTCCCCGTAATGGTGCGCAGGTAGTTGCAAAAGCGTGGTCGGACCCCGCTTATCGTGAACGCCTCTTGCATGATGCAACTGCCGCAATTGCCGAACTTGGTTATACAGGACGTCAAGGTGAGCATATTGTTGCAGTGGAAAACACACCTGCTACTCATAATATGGTGGTATGTACACTCTGTAGCTGTTATCCTTGGCCAGTATTGGGTCTTCCACCAGTGTGGTATAAGAGT…
ReAM	MATIRPDDKAIDAAARHYGITLDKTARLEWPALIDGALGSYDVVDQLYADEATPPTTSREHAVPSASENPLSAWYVTTSIPPTSDGVLTGRRVAIKDNVTVAGVPMMNGSRTVEGFTPSRDATVVTRLLAAGATVAGKAVCEDLCFSGSSFTPASGPVRNPWDRQREAGGSSGGSAALVANGDVDFAIGGDQGGSIRIPAAFCGVVGHKPTFGLVPYTGAFPIERTIDHLGPITRTVHDAALMLSVIAGRDGNDPRQADSVEAGDYLSTLDSDVDGLRIGIVREGFGHAVSQPEVDDAVRAAAHSLTEIGCTVEEVNIPWHLHAFHIWNVIATDGGAYQMLDGNGYGMNAEGLYDPELMAHFASRRIQHADALSETVKLVALTGHHGITTLGGASYGKA…	ATGGCTACTATACGACCTGACGATAAAGCTATAGACGCCGCCGCACGGCATTACGGGATCACTTTGGACAAAACAGCACGCCTGGAGTGGCCAGCTCTGATAGACGGCGCACTTGGATCGTACGACGTTGTGGACCAGCTGTACGCGGACGAGGCAACTCCGCCGACCACGTCGCGCGAGCACGCTGTACCGTCCGCTTCAGAAAATCCTTTATCGGCGTGGTATGTTACAACAAGCATACCGCCGACGAGTGACGGCGTCCTGACCGGACGGAGAGTAGCGATTAAGGACAACGTCACCGTCGCGGGAGTGCCCATGATGAACGGGTCACGTACGGTTGAGGGCTTTACCCCGAGCCGCGACGCTACCGTGGTTACGCGCTTGTTAGCCGCGGGCGCG…
ReNIT	MGSSHHHHHHSSGLVPRGSHMPLVHPKYKVAVVQAAPVWLDLDAGIDKTIELINEAAGNGARLISFPETWLPGYPWHIWMGAHAWQVSRGFVQRYFDNSLDYDSPEALRLSTAVRQAGITAVIGVSERSGSSLYMGQWIIGADGRTIAARRKLRPTHVERAVFGEGDGSDLAVHQVEGLGRIGALCCWEHLQPLSKYAMYAQNEQVHVAAWPSFSNYEPFAPALGSEVNNAASRIYAVEGSCFVLAPCAVVSKAMIDELCDTPEKHELNHVGGGHAVIYGPDGSALVPKLPEDSEGILYADIDLATIVMAKNAADPAGHYSRPDVTRLLINKTRMQRVEAFALPIDRSENDDLAHREEM	ATGGGCAGCAGCCATCATCATCATCATCACAGCAGCGGCCTGGTGCCGCGCGGCAGCCATATGCCGTTGGTACACCCTAAGTACAAAGTAGCTGTAGTCCAAGCCGCACCGGTTTGGCTGGACCTGGATGCGGGTATTGATAAAACGATCGAATTAATTAATGAAGCGGCAGGGAATGGGGCACGCCTTATTAGTTTTCCCGAGACGTGGCTTCCGGGATACCCGTGGCACATTTGGATGGGAGCACACGCTTGGCAAGTGTCTCGCGGATTTGTGCAACGTTATTTTGATAATTCTCTCGATTATGATAGTCCTGAAGCGTTACGCCTTTCCACAGCGGTGCGCCAAGCTGGCATTACAGCAGTAATTGGGGTCAGCGAACGCTCCGGATCATCGCTC…
AfNIT	MGSSHHHHHHSSGLVPRGSHMVSYNSKFLAATVQAEPVWLDADATIDKSIGIIEEAAQKGASLIAFPEVFIPGYPYWAWLGDVKYSLSFTSRYHENSLELGDDRMRRLQLAARRNKIALVMGYSEREAGSRYLSQVFIDERGEIVANRRKLKPTHVERTIYGEGNGTDFLTHDFAFGRVGGLNCWEHFQPLSKFMMYSLGEQVHVASWPAMSPLQPDVFQLSIEANATVTRSYAIEGQTFVLCSTQVIGPSAIETFCLNDEQRALLPQGCGWARIYGPDGSELAKPLAEDAEGILYAEIDLEQILLAKAGADPVGHYSRPDVLSVQFDPRNHTPVHRIGIDGRLDVNTRSRVENFRLRQAAEQERQASKRLGTKLFEQSLLAEEPVPAK	ATGGGCAGCAGCCATCATCATCATCATCACAGCAGCGGCCTGGTGCCGCGCGGCAGCCATATGGTCTCCTACAATTCAAAATTTCTGGCCGCCACAGTACAAGCCGAACCAGTGTGGCTGGATGCCGATGCCACAATTGATAAAAGCATTGGGATTATTGAGGAAGCGGCGCAGAAAGGAGCTAGCTTGATTGCCTTTCCTGAGGTCTTTATCCCTGGTTATCCGTACTGGGCCTGGCTTGGAGATGTCAAATATTCCCTGAGTTTCACGTCGCGTTACCATGAAAACTCGTTAGAACTGGGCGATGATCGCATGCGCCGTTTACAACTTGCAGCACGTCGTAATAAGATTGCCTTGGTGATGGGTTACTCTGAACGCGAGGCGGGTTCCCGTTACTTA…
RrNIT	MGSSHHHHHHSSGLVPRGSHMVEYTNTFKVAAVQAQPVWFDAAKTVDKTVSIIAEAARNGCELVAFPEVFIPGYPYHIWVDSPLAGMAKFAVRYHENSLTMDSPHVQRLLDAARDHNIAVVVGISERDGGSLYMTQLVIDADGQLVARRRKLKPTHVERSVYGEGNGSDISVYDMPFARLGALNCWEHFQTLTKYAMYSMHEQVHVASWPGMSLYQPEVPAFGVDAQLTATRMYALEGQTFVVCTTQVVTPEAHEFFCDNDEQRKLIGRGGGFARIIGPDGRDLATPLAEDEEGILYADIDLSAITLAKQAADPVGHYSRPDVLSLNFNQRHTTPVNTAISTIHATHTLVPQSGALDGVRELNGADEQRALPSTHSDETDRATASI	ATGGGCAGCAGCCATCATCATCATCATCACAGCAGCGGCCTGGTGCCGCGCGGCAGCCATATGGTCGAATACACGAACACCTTTAAAGTTGCAGCAGTGCAGGCTCAACCGGTCTGGTTTGACGCTGCCAAGACGGTTGACAAAACGGTGAGTATTATCGCTGAAGCTGCGCGTAACGGATGCGAACTGGTAGCGTTCCCGGAAGTCTTTATTCCGGGTTATCCCTATCATATTTGGGTGGATTCCCCACTGGCCGGTATGGCCAAATTTGCCGTACGTTATCATGAAAATAGCTTGACCATGGATTCTCCACACGTTCAACGGCTCCTGGACGCTGCCCGTGACCATAATATCGCTGTGGTGGTTGGCATTAGCGAGCGCGATGGCGGGTCCCTGTAC…
FdNIT	MGSSHHHHHHSSGLVPRGSHMASSKIKVAAVQAEPVWNDLQGGVEKAISLIKEAGSNGANVVGFPEVFIPGYPWSIWQNSVFDNVPFMNEYFDNSMERESKEMDRIRAAVREAGVFVVLGYSERYRGTLYIAQSFIDPTGTIVHHRRKIKPTHVERAYWGDGQADSLKGVVDSQFGKIGGLNCWEHTQPLLRYYQYSQDVDIHVASWPLIWEPPEGKPWAYHISGTASNKFSQVMAMEGACFVMTCTEVLSEKGKANTKLAEMGSGSWGKTPGGGFTMIYGPDGSELSEPLDPGAEGIVYAEIDLADRAKAKQNLDVVGHYSRPDLLSLNVTGTAALPVRLSK	ATGGGCAGCAGCCATCATCATCATCATCACAGCAGCGGCCTGGTGCCGCGCGGCAGCCATATGGCCAGCAGTAAGATCAAGGTTGCGGCGGTGCAGGCCGAGCCGGTTTGGAACGATTTGCAAGGCGGAGTTGAAAAAGCGATTTCCCTGATCAAAGAAGCCGGTTCTAACGGCGCGAATGTGGTGGGTTTTCCGGAAGTTTTTATCCCTGGCTACCCGTGGTCCATTTGGCAGAACTCTGTCTTTGACAACGTTCCGTTCATGAATGAGTATTTTGATAATTCAATGGAACGCGAAAGCAAAGAGATGGATCGCATCCGTGCCGCCGTCCGTGAAGCCGGTGTATTTGTTGTCCTGGGCTATAGCGAGCGTTACCGGGGCACGTTGTACATTGCGCAG…
AlCfaL	MGSSHHHHHHSSGLVPRGSHMASMTGGQQMGRGSEFMTNWDQDRSILSRFKRVVEHQPDTPALLLTDSEMSYRAVGDLATRIARGLAAFGARKGDRIVVSLGNRVELVPIYLACLQVGIILFTINQRLSDGEAGRILADARARFYIGDREQYAKMAELIEGQATIGHAWIIDLQAGDARSDHVRPWADLLARQADIEAQPQADDIASIFHTSGTTGRAKGVVYSHAALTAAADQLFGMFTPTQTTPPGSGYTLCTMFDLIVPWNIVLTLAAMAHGCAVVVARHNDPQSMLSLLRARRISWISGPPSTFQALLDAAQETAEPAPDLSATNCVAGGDACSLELSRQFLAKFGSRMQSCYGQTEIGPVLFQPDLMAAEVPSIGWPMPGVQVRIDAPDGEPGP…	ATGGGCAGCAGCCATCATCATCATCATCACAGCAGCGGCCTGGTGCCGCGCGGCAGCCATATGGCTAGCATGACTGGTGGACAGCAAATGGGTCGCGGATCCGAATTCATGACAAATTGGGATCAGGACCGAGTATTCTGAGCCGCTTCAAACGTGTTGTTGAGCACCAGCCGGATACCCCTGCACTGCTGTTAACCATAGCGAGATGAGCTATCGCGCCGTTGGTGACCTGGCAACCCGCATTGCCCGCGGTTTAGCAGCATTTGGCGCCCGCAAAGGCGATCGCATTGTGGTTAGCCTGGGTAACCGCGTTGAGCTGGTGCCGATTTATCTGGCATGCCTGCAGGTGGGCATTATCCTGTTTACCATTAACCAGCGCCTGAGTGATGGCGAAGCCGG…
SsCfaL	MGSSHHHHHHSSGLVPRGSHMASMTGGQQMGRGSEFMSVFSVFQQVAQRQPDAPALVTLDGAVSYGTVLGLADRIAGGLLAAGVRTGDRAAVHLTNRYELVAVYYACLRVGAVIVPVSHKMSAGEVEQLITDSAPRFYFGEAAVHGPCSDVTEKSAAVERAWILDATATATATTATTRPWNDILADAPAAIREVDVDDLAAIFYTSGTTGRPKSLVLSHRTLDAGLGLTQAQGVGRADATYYMINLVNPWGVLVLLTSLRRGSPVALAETNEPDVVLRMLRAHRFGWIGGAPTTYRALLAEARAAAEPAPDLTDTRCVTGGDACPIELSREFAETFKSSLTGVYGMTETAAPVIEQPRIDAVDEPSIGWPLPGVEIRVDGEPDEAGELMIRTPSRPVGS…	ATGGGCAGCAGCCATCATCATCATCATCACAGCAGCGGCCTGGTGCCGCGCGGCAGCCATATGGCTAGCATGACTGGTGGACAGCAAATGGGTCGCGGATCCGAATTCATGTCCGTCTTCTCGGTCTTCCAGCAGGTCGCGCAACGACAGCCGGACGCGCCCGCGCTGGTCACGCTCGACGGCGCGGTGTCCTACGGGACCGTCCTCGGCCTCGCCGACCGGATCGCCGGTGGCCTGCTGGCGGCGGGGGTGCGTACGGGGGACCGGGCCGCGGTGCACCTGACCAACCGGTACGAGCTGGTCGCGGTCTACTACGCCTGCCTGCGCGTGGGAGCCGTGATCGTGCCGGTCAGCCACAAGATGTCGGCCGGCGAGGTGGAGCAGCTGATCACCGACAGC…
PbCfaL	MGSSHHHHHHSSGLVPRGSHMASMTGGQQMGRGSEFMNTFSSFRKHALLHSKETAVKSINHNISFYNLLLLIQRIATGLKSANIKKGDRISIHMGNCFELIATYYACLKIGAVFVPLSLKLSAKEVKNLIQHSSSCAYIGDKKRFYETKQEIESCTMLEKIWVIDLKIEDKENNTHNWEEIISQPYDYSEDNIYTDEIASIFYTSGTTGHPKGIVYSQKTLIDAVNLTKVTINPRLPKSDGDKPAILSLVDLISPWSILITFAALQKGYSVLLLSEVDIENITETLKETQPAWIAGTPSNFHKIIKNEENNNNSLDLSETVCVAGGDSCATELSQKFFECFGSHLQSSYGQTELGGPVIYHHDIYAINEPSIGWPLPGVEIKINNTQSSNGELLIRSPA…	ATGGGCAGCAGCCATCATCATCATCATCACAGCAGCGGCCTGGTGCCGCGCGGCAGCCATATGGCTAGCATGACTGGTGGACAGCAAATGGGTCGCGGATCCGAATTCATGAACACCTTCAGTAGCTTCCGCAAACACGCACTGCTGCACAGTAAAGAGACCGCCGTGAAAAGCATTAATCACAACATCAGCTTCTACAACCTGCTGCTGTTAATCCAGCGCATCGCAACCGGCCTGAAAAGCGCCAACATCAAGAAGGGCGATCGCATCAGCATCCACATGGGCAACTGCTTTGAGCTGATTGCCACCTACTACGCCTGCCTGAAAATTGGCGCCGTGTTCGTGCCGCTGAGTTTAAAACTGAGCGCAAAAGAGGTGAAGAACCTGATCCAGCATAGT…
McbA	MGSSHHHHHHSSGLVPRGSHMGYARRVMDGIGEVAVTGAGGSVTGARLRHQVRLLAHALTEAGIPPGRGVACLHANTWRAIALRLAVQAIGCHYVGLRPTAAVTEQARAIAAADSAALVFEPSVEARAADLLERVSVPVVLSLGPTSRGRDILAASVPEGTPLRYREHPEGIAVVAFTSGTTGTPKGVAHSSTAMSACVDAAVSMYGRGPWRFLIPIPLSDLGGELAQCTLATGGTVVLLEEFQPDAVLEAIERERATHVFLAPNWLYQLAEHPALPRSDLSSLRRVVYGGAPAVPSRVAAARERMGAVLMQNYGTQEAAFIAALTPDDHARRELLTAVGRPLPHVEVEIRDDSGGTLPRGAVGEVWVRSPMTMSGYWRDPERTAQVLSGGWLRTGDVG…	ATGGGCAGCAGCCATCATCATCATCATCACAGCAGCGGCCTGGTGCCGCGCGGCAGCCATATGGGTTATGCACGTCGTGTTATGGATGGCATCGGCGAGGTGGCGGTTACGGGTGCGGGCGGATCCGTAACCGGTGCGCGCTTGCGCCATCAAGTTCGTTTACTGGCTCACGCACTGACGGAGGCAGGAATTCCACCAGGACGTGGCGTTGCATGCCTGCACGCGAACACTTGGCGCGCGATCGCACTGCGTTTAGCAGTCCAGGCCATTGGCTGTCATTACGTTGGTTTGCGGCCAACGGCGGCAGTGACCGAGCAAGCGCGCGCGATTGCAGCAGCAGATAGCGCTGCTCTGGTCTTTGAACCGTCTGTCGAAGCGCGCGCGGCCGATCTGCTGGAA…
AoDHBD	MLGKIALEEAFALPRFEEKTRWWASLFSTDAETHVKEITDINKIRIEHADKHGVGYQILSYTAPGVQDIWDPVEAQALAVEINDYIAEQVRVNPDRFGAFATLSMHNPKEAADELRRCVEKYGFKGALVNDTQRAGPDGDDMIFYDNADWDIFWQTCTELDVPFYMHPRNPTGTIYEKLWADRKWLVGPPLSFAHGVSLHVLGMVTNGVFDRHPKLQIIMGHLGEHVPFDMWRINHWFEDRKKLLGLAETCKKTIRDYFAENIWITTSGHFSTTTLNFCMAEVGSDRILFSIDYPFETFSDACEWFDNAELNGTDRLKIGRENAKKLFKLDSYKDSSALEHHHHHH	ATGCTGGGCAAAATTGCGCTGGAAGAAGCGTTTGCGCTGCCGCGCTTTGAAGAAAAAACCCGCTGGTGGGCGAGCCTGTTTAGCACCGATGCGGAAACCCATGTGAAAGAAATTACCGATATTAACAAAATTCGCATTGAACATGCGGATAAACATGGCGTGGGCTATCAGATTCTGAGCTATACCGCGCCGGGCGTGCAGGATATTTGGGATCCGGTGGAAGCGCAGGCGCTGGCGGTGGAAATTAACGATTATATTGCGGAACAGGTGCGCGTGAACCCGGATCGCTTTGGCGCGTTTGCGACCCTGAGCATGCATAACCCGAAAGAAGCGGCGGATGAACTGCGCCGCTGCGTGGAAAAATATGGCTTTAAAGGCGCGCTGGTGAACGATACCCAG…
AnFDC	MGSSHHHHHHSQDPMSAQPAHLCFRSFVEALKVDNDLVEINTPIDPNLEAAAITRRVCETNDKAPLFNNLIGMKNGLFRILGAPGSLRKSSADRYGRLARHLALPPTASMREILDKMLSASDMPPIPPTIVPTGPCKENSLDDSEFDLTELPVPLIHKSDGGKYIQTYGMHIVQSPDGTWTNWSIARAMVHDKNHLTGLVIPPQHIWQIHQMWKKEGRSDVPWALAFGVPPAAIMASSMPIPDGVTEAGYVGAMTGSSLELVKCDTNDLYVPATSEIVLEGTLSISETGPEGPFGEMHGYIFPGDTHLGAKYKVNRITYRNNAIMPMSSCGRLTDETHTMIGSLAAAEIRKLCQQNDLPITDAFAPFESQVTWVALRVDTEKLRAMKTTSEGFRKRVGD…	ATGGGCAGCAGCCATCACCATCATCACCACAGCCAGGATCCGATGAGTGCCCAGCCGGCTCATTTGTGTTTCCGTTCCTTTGTAGAGGCTCTTAAGGTGGACAACGATCTGGTGGAGATTAATACCCCGATTGACCCTAATCTTGAGGCAGCGGCGATCACACGTCGGGTCTGCGAGACAAATGATAAGGCCCCTTTGTTTAACAATCTCATTGGTATGAAGAATGGGCTCTTCCGCATTCTTGGTGCGCCGGGTTCGCTGCGCAAGTCTTCAGCCGACAGATATGGGCGTTTAGCGCGTCATCTGGCACTTCCGCCGACCGCCAGCATGCGCGAAATCTTAGACAAGATGTTATCTGCTAGTGATATGCCGCCAATCCCGCCTACCATTGTTCCGACT…
